# Supplementary material for: Influence of Diet on Bowel Function and Abdominal Symptoms in Children and Adolescents with Hirschsprung Disease—A Multinational Patient-Reported Outcome Survey
Source: Children (Basel). 2024 Sep 12;11(9):1118. doi: 10.3390/children11091118 (PMC11429589; doi:10.3390/children11091118)
Supplement: Supplementary file 1 [file children-11-01118-s001.zip]

Archive with 1 entries (1 files):
- children-3092343-supplementary.pdf
